# Supplementary material for: The Electrochemical Behavior of Unmodified and Pd-NPs Modified AB5 Hydrogen Storage Alloy in Selected Protic and Aprotic Ionic Liquids (ILs): Towards ILs-Based Electrolytes for Ni-MH Batteries
Source: Molecules. 2023 Jan 14;28(2):856. doi: 10.3390/molecules28020856 (PMC9865131; doi:10.3390/molecules28020856)
Supplement: Supplementary file 1 [file molecules-28-00856-s001.zip]

Archive with 1 entries (1 files):
- molecules-2060241-supplementary.pdf
